# Supplementary material for: Tungsten-anisole complex provides 3,6-substituted cyclohexenes for highly diversified chemical libraries
Source: Sci Adv. 2024 Feb 16;10(7):eadl0885. doi: 10.1126/sciadv.adl0885 (PMC10871534; doi:10.1126/sciadv.adl0885)
Supplement: Supplementary file 2 — Data S1 and S2 [file sciadv.adl0885_data_s1_and_s2.zip]

Archive with 2 entries (2 files):
- adl0885_Data_S1.zip
- adl0885_Data_S2.txt
