# Supplementary material for: Tungsten-anisole complex provides 3,6-substituted cyclohexenes for highly diversified chemical libraries
Source: Sci Adv. 2024 Feb 16;10(7):eadl0885. doi: 10.1126/sciadv.adl0885 (PMC10871534; doi:10.1126/sciadv.adl0885)
Supplement: Supplementary file 2 — Data S1 and S2 [file sciadv.adl0885_data_s1_and_s2.zip › adl0885_Data_S2.txt]

59
Compound 2D
O      -1.396200   -1.177600   -2.724200
N      -0.918900   -0.830300   -1.678100
W      -0.195800   -0.299100   -0.151200
N      -0.470700    1.853100   -0.551500
N       0.455900    2.758200   -0.138800
N       0.850200    0.402100    1.726100
N       1.661700    1.487500    1.683200
N       1.662100    0.305800   -1.170600
N       2.407000    1.344900   -0.715200
C       0.115200    3.978900   -0.594600
C      -1.061100    3.875900   -1.316100
C      -1.378700    2.517600   -1.275400
C       2.225800    1.687400    2.886400
C       1.772500    0.707500    3.753200
C       0.913000   -0.070800    2.978800
C       3.420600    1.573700   -1.569700
C       3.346100    0.659300   -2.606900
C       2.215500   -0.104500   -2.318000
B       1.840400    2.284200    0.383200
H       2.569300    3.219700    0.555300
H       0.745800    4.833100   -0.381300
H      -1.604000    4.668100   -1.811500
H      -2.215400    1.989500   -1.719200
H       2.907600    2.514800    3.038600
H       2.025300    0.578500    4.795900
H       0.338500   -0.944500    3.264600
H       4.114700    2.384100   -1.384400
H       4.007700    0.567900   -3.456400
H       1.773400   -0.924400   -2.872200
C       3.019900   -2.062900    0.304300
H       3.548000   -3.000100    0.515800
H       3.435100   -1.617600   -0.604400
H       3.174700   -1.368300    1.139400
C       1.108800   -3.543800   -1.294700
H       1.410700   -3.039700   -2.218600
H       1.750500   -4.418700   -1.136800
H       0.068300   -3.871100   -1.403100
P       1.230800   -2.404500    0.124900
C       0.962200   -3.519300    1.548900
H       1.696000   -4.332200    1.492900
H       1.111200   -2.979900    2.490500
H      -0.041700   -3.953500    1.536000
C      -1.504400   -1.564800    1.114600
C      -2.049300   -0.208400    1.197800
C      -3.097600    0.163700    0.366000
C      -3.757500   -0.777300   -0.584100
H      -1.063500   -1.915600    2.048800
H      -1.788500    0.429300    2.039700
H      -4.842300   -0.629300   -0.479700
H      -3.530300   -0.468700   -1.619800
C      -2.336000   -2.556100    0.406500
H      -2.081800   -3.609700    0.526000
O      -3.658800    1.352300    0.374700
C      -3.260700    2.324900    1.352100
H      -3.801400    3.236900    1.096800
H      -3.551100    1.985800    2.352000
H      -2.181800    2.511100    1.314100
C      -3.368400   -2.207100   -0.368200
H      -3.954500   -2.957800   -0.893000
59
Compound 2P
O      -1.462700    1.275200   -2.526000
N      -0.939600    0.872300   -1.516600
W      -0.132900    0.244900   -0.071700
C      -3.413200    1.872100   -0.176100
C      -3.053600    0.667200    0.615500
C      -1.876800    0.568600    1.373100
C      -0.941000    1.695500    1.355700
C      -1.452000    2.979900    0.855500
H      -1.884700   -0.168900    2.173800
H      -0.284900    1.755400    2.226700
H      -0.877500    3.876000    1.084800
H      -3.339400    1.623800   -1.253100
H      -4.481100    2.080100   -0.013000
O      -3.892400   -0.337500    0.694900
C      -5.105500   -0.365700   -0.074700
H      -4.910300   -0.145300   -1.128400
H      -5.487800   -1.382100    0.026500
H      -5.830500    0.343700    0.336100
C      -2.580100    3.073900    0.144800
H      -2.937700    4.028400   -0.232800
N       1.546300    1.715000   -0.038800
N       2.815900    1.323500    0.237600
N       1.033200   -0.644800    1.661900
N       2.384100   -0.753600    1.584900
N       1.437300   -0.642800   -1.344500
N       2.703600   -0.854800   -0.915300
C       3.645900    2.377300    0.120800
C       2.904300    3.487800   -0.238900
C       1.592800    3.017600   -0.333100
C       2.858900   -1.364600    2.683300
C       1.794400   -1.670700    3.513500
C       0.675300   -1.197000    2.830200
C       3.432900   -1.382500   -1.914600
C       2.620200   -1.531800   -3.026600
C       1.379200   -1.038800   -2.622400
B       3.170200   -0.173900    0.395200
H       4.348600   -0.322800    0.556900
H       4.706900    2.254800    0.299800
H       3.260400    4.493600   -0.411000
H       0.684600    3.546100   -0.598000
H       3.922600   -1.532900    2.796800
H       1.825100   -2.159600    4.476700
H      -0.365500   -1.229300    3.130600
H       4.483300   -1.600300   -1.766200
H       2.891700   -1.929100   -3.994300
H       0.449500   -0.955300   -3.175100
C       0.258400   -3.399600   -0.482700
H      -0.200000   -4.395500   -0.501500
H       0.822900   -3.248900   -1.407300
H       0.948100   -3.341300    0.368100
C      -2.119500   -2.371500   -1.751200
H      -1.545500   -2.142800   -2.656600
H      -2.486400   -3.403000   -1.809300
H      -2.971900   -1.683400   -1.702600
P      -1.056400   -2.142700   -0.286200
C      -2.011600   -2.897300    1.077900
H      -2.318300   -3.903900    0.769100
H      -1.373300   -2.985100    1.963600
H      -2.898800   -2.311400    1.325200
60
Compound 3D
O      -0.919500   -1.457300   -2.772700
N      -0.608800   -1.076300   -1.693900
W      -0.097000   -0.400500   -0.120500
N      -1.074700    1.510400   -0.540000
N      -0.520800    2.692100   -0.158800
N       0.686400    0.652200    1.707000
N       1.087900    1.947400    1.624200
N       1.385500    0.781700   -1.203700
N       1.763300    2.018700   -0.791100
C      -1.266000    3.702000   -0.642100
C      -2.334800    3.176500   -1.347600
C      -2.160500    1.797000   -1.274500
C       1.548500    2.364000    2.813000
C       1.449700    1.318900    3.716000
C       0.903100    0.273600    2.979300
C       2.591600    2.553600   -1.702900
C       2.772400    1.646100   -2.734400
C       1.980500    0.556300   -2.386700
B       0.955500    2.738200    0.319700
H       1.327700    3.865900    0.458500
H      -0.970200    4.727600   -0.459700
H      -3.122300    3.715300   -1.854600
H      -2.765900    1.006400   -1.702900
H       1.910500    3.377600    2.930900
H       1.729300    1.316600    4.759600
H       0.658400   -0.725300    3.317200
H       2.982100    3.553400   -1.559900
H       3.380500    1.763500   -3.619600
H       1.817500   -0.372800   -2.919800
C       3.570300   -0.727300    0.314500
H       4.422200   -1.380800    0.536900
H       3.776000   -0.176800   -0.607400
H       3.440900   -0.018200    1.140500
C       2.403500   -2.908700   -1.224700
H       2.456800   -2.365700   -2.173300
H       3.351100   -3.434300   -1.058800
H       1.588400   -3.639500   -1.281000
P       2.085900   -1.771500    0.159800
C       2.246000   -2.844700    1.628300
H       3.228700   -3.327500    1.571500
H       2.205500   -2.250300    2.546300
H       1.483100   -3.628200    1.661400
C      -2.253800   -3.052500   -0.540200
C      -0.965400   -1.923800    1.320700
C      -1.885900   -0.799600    1.304300
C      -3.002700   -0.829800    0.461000
C      -3.286100   -1.923900   -0.506900
H      -0.307300   -2.095900    2.167600
H      -1.856900   -0.094700    2.130200
H      -4.281700   -2.307400   -0.248600
H      -1.971000   -3.296800   -1.571400
H      -3.408700   -1.469400   -1.499800
H      -2.689700   -3.985500   -0.149200
C      -1.050400   -2.857100    0.299100
H      -0.301000   -3.647300    0.242400
O      -3.905200    0.105700    0.442100
C      -3.881100    1.180300    1.408000
H      -4.710500    1.831000    1.133400
H      -4.035200    0.770500    2.410500
H      -2.936900    1.732200    1.355500
60
Compound 3P
O      -1.642900    1.315900   -2.331000
N      -1.055600    0.929800   -1.370000
W      -0.150800    0.278900    0.022300
N       1.516900    1.712900   -0.034000
N       2.792800    1.308100    0.206800
N       1.075900   -0.725000    1.620900
N       2.421600   -0.833400    1.474600
N       1.288000   -0.567700   -1.377200
N       2.581000   -0.801300   -1.033400
C       3.630900    2.334700   -0.013500
C       2.894900    3.441400   -0.402800
C       1.576400    2.997500   -0.417000
C       2.943700   -1.517500    2.504000
C       1.917500   -1.874900    3.362000
C       0.771300   -1.355100    2.769300
C       3.260200   -1.203000   -2.119800
C       2.395200   -1.246700   -3.201800
C       1.173500   -0.820800   -2.691300
B       3.142100   -0.201000    0.281300
H       4.324400   -0.364700    0.355300
H       4.697600    2.198700    0.114400
H       3.262600    4.427600   -0.647000
H       0.672700    3.535100   -0.681300
H       4.010400   -1.696800    2.553300
H       1.990100   -2.426700    4.288000
H      -0.249500   -1.407800    3.127600
H       4.320000   -1.414100   -2.048000
H       2.621600   -1.532900   -4.218600
H       0.223500   -0.692600   -3.196200
C       0.380400   -3.353500   -0.533200
H      -0.056700   -4.357000   -0.593800
H       0.960500   -3.165600   -1.440400
H       1.041600   -3.306300    0.339800
C      -2.013200   -2.363600   -1.832100
H      -1.453300   -2.100900   -2.734800
H      -2.336800   -3.408400   -1.906700
H      -2.895700   -1.718000   -1.766100
P      -0.984600   -2.160100   -0.342900
C      -1.975800   -2.965000    0.960500
H      -2.146000   -4.001900    0.646800
H      -1.431300   -2.974100    1.909700
H      -2.943900   -2.475900    1.092300
C      -3.327500    1.983500    0.184300
C      -3.037000    0.607000    0.645800
C      -1.928900    0.269700    1.474100
C      -1.054900    1.349100    1.889200
C      -1.080100    2.544200    1.218300
C      -2.210000    3.008700    0.378200
H      -2.041500   -0.607500    2.105900
H      -0.348700    1.187700    2.700000
H      -0.307300    3.274000    1.450400
H      -2.605800    3.906600    0.872400
H      -3.646800    1.959200   -0.864900
H      -1.843500    3.365900   -0.592900
H      -4.231000    2.269700    0.749000
O      -3.851000   -0.359400    0.367800
C      -4.982900   -0.177100   -0.517400
H      -4.631500    0.121600   -1.509700
H      -5.463600   -1.153500   -0.563500
H      -5.671400    0.563400   -0.102600
